# Supplementary material for: Genetic Characterization of Some Saudi Arabia’s Accessions from Commiphora gileadensis Using Physio-Biochemical Parameters, Molecular Markers, DNA Barcoding Analysis and Relative Gene Expression
Source: Genes (Basel). 2022 Nov 11;13(11):2099. doi: 10.3390/genes13112099 (PMC9690626; doi:10.3390/genes13112099)
Supplement: Supplementary file 1 [file genes-13-02099-s001.zip]

Archive with 1 entries (1 files):
- genes-1994238-supplementary.pdf
